# Supplementary material for: Forests and ozone: productivity, carbon storage, and feedbacks
Source: Sci Rep. 2016 Feb 22;6:22133. doi: 10.1038/srep22133 (PMC4762018; doi:10.1038/srep22133)
Supplement: Supplementary Dataset [file srep22133-s1.xls]

## Sheet: Supplementary Data 1
Supplementary Data 1. Biological parameters of UVAFME.
Scientific name	Common name	AGEmax	DBHmax	Hmax	s	g	bulk	D_L	L_C	DEGDmin	DEGDoptimum	DEGDmax	l	d	f	n	fire	stress	old	evergreen	invader	seed	sprout	NDE	NDS
Acer rubrum	Red maple	150	151.098	40.8671	0.72	2.395	0.49	0.15	0.316	988	4206	7424	2	2	1	1	1	3	3	0	1	10	1	0.31	0.78
Acer saccharum	Sugar maple	300	218.95	58.4173	0.71	1.676	0.56	0.15	0.316	828	2451	4074	2	5	3	2	3	4	3	0	1	10	1	0.31	0.78
Aesculus octandra	Yellow buckeye	100	215.909	62.9041	0.7	2.424	0.33	0.15	0.316	3052	3563	4074	2	5	4	3	2	4	3	0	0.01	1	1	0.31	0.78
Carya cordiformis	Bitternut hickory	200	122	52	1.16	2.222	0.6	0.15	0.316	2030	3634	5238	3	3	5	2	2	3	1	0	0.01	1	1	0.31	0.78
Carya glabra	Pignut hickory	300	147.768	38.0534	0.73	1.108	0.66	0.15	0.316	2030	4521	7011	3	4	6	2	3	3	2	0	0.01	1	1	0.31	0.78
Carya ovata	Shagbark hickory	300	111.635	40.2523	0.9	1.161	0.64	0.15	0.316	2030	4047	6064	3	4	6	2	3	4	2	0	0.01	1	1	0.31	0.78
Carya tomentosa	Mockernut hickory	300	130.026	33.493	0.69	0.981	0.64	0.15	0.316	2263	4637	7011	4	4	6	2	3	3	2	0	0.01	1	1	0.31	0.78
Cercis canadensis	Eastern redbud	100	31.0032	10.5206	0.94	0.874	0.65	0.15	0.316	2030	3634	5238	1	2	6	2	3	3	3	0	0.01	1	1	0.1	0.31
Cornus florida	Flowering dogwood	100	38.069	9.13799	0.61	0.887	0.64	0.15	0.316	2030	4047	6064	1	5	6	2	4	4	3	0	0.01	1	1	0.1	0.31
Diospyros virginiana	Common persimmon	150	213.333	39.5993	0.5	2.317	0.67	0.15	0.316	3052	5238	7424	1	4	2	2	3	3	3	0	0.01	1	0	0.31	0.78
Fagus grandifolia	American beech	400	152.98	36.7084	0.63	0.804	0.56	0.15	0.316	1147	3399	5651	1	4	1	2	5	4	1	0	0.01	10	1	0.31	0.31
Fraxinus americana	White ash	300	215	38.4145	0.58	1.126	0.55	0.15	0.316	1323	3694	6064	4	3	4	3	3	4	3	0	1	10	1	0.31	0.78
Juglans nigra	Black walnut	250	245.743	46.0584	0.52	1.604	0.51	0.15	0.316	2030	3367	4704	5	4	4	3	3	5	1	0	0.01	1	1	0.31	0.31
Juniperus virginiana	Red cedar	250	122.352	36.6991	0.8	1.067	0.44	0.15	0.5	1630	3641	5651	5	2	4	1	4	3	3	1	0.01	1	0	0.56	0.78
Liquidambar styraciflua	Sweet gum	300	144.503	41.2527	0.75	1.194	0.46	0.15	0.316	3052	4558	6064	5	3	2	1	4	3	3	0	0.1	1	1	0.1	0.31
Liriodendron tulipifera	Yellow poplar	300	368	61	0.47	1.748	0.4	0.15	0.316	2030	4047	6064	5	5	6	3	6	5	3	0	1	10	1	0.56	0.93
Nyssa sylvatica	Black gum	300	91.5842	18.3131	0.52	0.562	0.46	0.15	0.316	2030	4521	7011	1	3	4	2	4	4	3	0	0.01	1	1	0.31	0.78
Oxydendron arboreum	Sourwood	200	30	15	1.32	0.669	0.5	0.15	0.316	3052	3878	4704	3	4	6	2	4	4	3	0	1	100	1	0.56	0.78
Pinus echinata	Shortleat pine	300	121.983	44.5214	1.1	1.279	0.47	0.15	0.5	3052	4145	5238	5	2	6	1	1	2	2	1	0.01	1	1	0.56	0.93
Pinus strobus	White pine	400	183.265	67.1989	1	1.429	0.34	0.15	0.5	388	1961	3533	3	2	6	1	2	2	1	1	0.01	1	1	0.56	0.93
Pinus virginiana	Virginia pine	300	91.4489	36.5778	1.12	1.056	0.45	0.15	0.5	3052	3563	4074	5	2	6	1	3	2	2	1	0.01	1	1	0.56	0.93
Prunus serotina	Black cherry	250	214.277	39.4792	0.5	1.386	0.45	0.15	0.316	2148	4106	6064	4	5	5	3	4	5	1	0	0.1	10	1	0.1	0.31
Quercus alba	White oak	400	246	46.0584	0.54	1.003	0.47	0.15	0.316	1630	3641	5651	3	2	5	1	2	2	1	0	0.1	10	1	0.1	0.31
Quercus coccinea	Scarlet oak	400	146.617	29.9602	0.54	0.666	0.6	0.15	0.316	2263	3483	4704	5	1	6	1	2	3	2	0	0.1	10	1	0.1	0.31
Quercus falcata	Southern red oak	400	215.192	37.49	0.47	0.826	0.709	0.15	0.316	3052	4558	6064	5	2	6	1	2	2	2	0	0.1	10	1	0.1	0.31
Quercus prinus	Chestnust oak	267	183	30.4403	0.45	1.005	0.57	0.15	0.316	2030	3161	4291	2	1	5	1	1	1	1	0	0.1	10	1	0.1	0.31
Quercus rubra	Northern red oak	300	214	46	0.58	1.332	0.57	0.15	0.316	388	2546	4704	2	1	5	1	2	2	1	0	0.1	10	1	0.1	0.31
Quercus stellata	Post oak	400	122.436	30.6016	0.67	0.676	0.56	0.15	0.316	3052	4558	6064	5	1	6	1	1	2	2	0	0.1	10	1	0.1	0.31
Quercus velutina	Black oak	300	214	42	0.53	1.224	0.56	0.15	0.316	1823	3531	5238	3	1	5	1	1	1	1	0	0.1	10	1	0.1	0.31
Robinia Pseudoacacia	Black locust	200	152.8	30.5548	0.57	1.358	0.66	0.15	0.316	3052	3563	4074	5	2	6	3	5	5	3	0	0.01	1	1	0.56	0.78
Sassafras albidum	Sassafras	200	60.9935	24.3981	1.1	1.075	0.42	0.15	0.316	2030	4047	6064	5	2	6	1	4	4	3	0	0.01	1	1	0.56	0.78
Tilia heterophylla	White basswood	150	76.2626	24.4013	0.86	1.445	0.32	0.15	0.316	3052	3878	4704	2	6	4	3	5	5	3	0	0.01	1	1	0.31	0.78
AGEmax, DBHmax, and Hmax are the naturally maximum life span (years), diameter at breast height (cm), and height (m), respectively; s and g are the initial height-diameter relationship and tree growth scalar parameter. bulk, D_L, and L_C are the wood bulk density (t m-3), scalar parameter of relation of leaf area and squared diameter at clear branch bole, and speciﬁc leaf area ratio(t C ha-1), re…
